# Supplementary material for: Production and Secretion of Isowighteone in Hairy Root Cultures of Pigeon Pea (Cajanus cajan) Co-Treated with Multiple Elicitors
Source: Plants (Basel). 2022 Mar 21;11(6):834. doi: 10.3390/plants11060834 (PMC8951554; doi:10.3390/plants11060834)
Supplement: Supplementary file 1 [file plants-11-00834-s001.zip]

Archive with 1 entries (1 files):
- plants-1618384-supplementary.pdf
